# Supplementary material for: Mantle Cell Lymphoma Presenting as Acute Abdominal Syndrome: A Rare Case Report and Literature Review
Source: Healthcare (Basel). 2021 Aug 5;9(8):1000. doi: 10.3390/healthcare9081000 (PMC8391909; doi:10.3390/healthcare9081000)
Supplement: Supplementary file 1 [file healthcare-09-01000-s001.zip]

Archive with 1 entries (1 files):
- healthcare-1305269-supplementary.pdf
